# Supplementary material for: Methanol Generates Numerous Artifacts during Sample Extraction and Storage of Extracts in Metabolomics Research
Source: Metabolites. 2017 Dec 22;8(1):1. doi: 10.3390/metabo8010001 (PMC5875991; doi:10.3390/metabo8010001)
Supplement: Supplementary file 1 [file metabolites-08-00001-s001.zip]

Archive with 3 entries (2 files):
- metabolites-08-00001-supple/
- metabolites-08-00001-supple/FigS1_FigureAbundanceHistograms.pdf
- metabolites-08-00001-supple/Table_S1.xlsx
