# Supplementary material for: Methanol Generates Numerous Artifacts during Sample Extraction and Storage of Extracts in Metabolomics Research
Source: Metabolites. 2017 Dec 22;8(1):1. doi: 10.3390/metabo8010001 (PMC5875991; doi:10.3390/metabo8010001)
Supplement: Supplementary file 1 [file metabolites-08-00001-s001.zip › metabolites-08-00001-supple/Table_S1.xlsx]

## Sheet: Table S1
Table S1. Overview of all artifacts detected in the study. All artifact features of one compound (e.g. different adducts, in-source fragments) were grouped together (indicated by _A, _B, etc.) and the most abundant artifact feature of a respective group was chosen for statistical analysis (indicated with x in the second column); putative parent metabolite, educt from which artifact compounds may …
ID	used for statistics	Methylated Compound (Artifact)					Parent Metabolite (Educt)					De novo	Variant I (with FA)										Variant II (without FA)
													-20 °C	-80 °C	10 °C								-80 °C	10 °C
													Storage Time [dpe] (days past extraction)
		formal addition of	m/z of MM	RT	substance class and (putative) name	putative sum formula, (number of putative sum formulas)	m/z	RT	substance class and (putative) name	sum formula	number of db hits		9	9	0	1	2	3	4	5	6	7	10	0	1	2	3	4	5	6	7
1	x		[+]: 218.9587	3.3			no peak					x	249486	245949	238788	381486	498393	594579	715218	893877	930061	988659	615706	322585	651073	880100	1.04237e+06	1.29133e+06	1.59933e+06	1.64342e+06	1.77512e+06
2	x	CH2	[-]: 231.0509	3.45		[M-H]-: C9H12O7	217.035	2.07				x		1623.96	1452.77	3643.46	6346.81	10140.2	15307.1	19642.2	24035.3	30562								1172.4
3	x		[+]: 248.9693	3.65		[M+K]+: C4H10N4S3	no peak					x														35968.7	79990.3	111762	178511	204631	232136
4	x	CH2	[-]: 249.0614	3.93		[M-H]-: C9H14O8, (2)	235.046	2.09				x	29793.1	25912.6	21611.7	40842.1	58184.6	73634.6	94143.5	115708	124713	136942	12198.9		12070.5	12633	15884.2	16403	16823.9	16240.2
5*	x		[-]: 205.0353	4.07		[M-H]-: C7H10O7	> 1 peak		Carboxylic acid: citric acid	C6H8O7		x	162967	140450	121106	262196	409639	538059	719081	912674	1.06208e+06	1.23747e+06
6	x		[-]: 303.9520	4.32		[M-H]-: C7H3O9N3S, (5)	> 1 peak					x	9383	11758.9	8546.42	17851.9	29901.3	37396.3	48083.1	55690.9	52738.8	69328.5
7*	x	CH2	[-]: 187.0246	4.55		[M-H]-: C7H8O6	173.009	2.29	Carboxylic acid: cis-aconitic acid	C6H6O6			39333.6	33744.5	30533.5	41082.4	53196.5	71756.1	102437	142690	177730	235162	24072	21692	21969.3	21719.6	21423.9	22495.3	23756.7	25100.7	24167.9
8_A			[+]: 115.0391	5.66		[M+H]+: C5H6O3	> 1 peak					x					32475.6	42029.4	53664	75431.8	97092.8	109065									30493.7
8_B	x		[+]: 232.9745	5.65		[M+Na]+: C5H8O5P2	> 1 peak						53918.1	47559.4	50627.4	66666.2	80698.5	93745.4	111224	127807	142523	145492	41478.6	43988.6	48200	49064.3	55056.7	49512	53954.1	52968.3	48559.1
9_A	x		[-]: 143.0349	6.05		[M-H]-: C6H8O4	> 1 peak						1.86186e+06	1.69727e+06	1.5281e+06	2.51757e+06	3.34812e+06	4.20138e+06	5.48252e+06	6.94048e+06	7.97552e+06	9.24404e+06	446480	421917	448770	441759	444375	487689	556785	597645	637230
9_B			[+]: 153.0184	6.04		[M+H]+: C7H4O4	> 1 peak						116131	112486	102174	169151	238299	291740	370987	463461	542401	617113	19209	18018	23027.3	23441.1	23607.1	23325.6	28941.1	33538	34387.9
9_C		CH2	[-]: 187.0248	6.05		[M-H]-: C7H8O6	173.009	3.12	Carboxylic acid: trans-aconitic acid	C6H6O6			238417	214020	207940	360426	500663	627345	808904	1.01224e+06	1.15451e+06	1.36239e+06	49455	50967.7	53930.1	53183.5	52658.8	57156	64286.2	63654	68974.1
9_D			[+]: 189.0394	6.04		[M+H]+: C7H8O6	> 1 peak						450509	406145	359818	624798	847356	1.05158e+06	1.39236e+06	1.92395e+06	2.42147e+06	2.80834e+06	80480.4	76985.4	82843.1	82062.7	82125.1	92960.1	114820	131291	144347
9_E		CH2	[+]: 211.0213	6.05		[M+Na]+: C7H8O6	197.006	3.12					124775	106274	226698	421356	555079	605122	712995	1.00992e+06	1.28769e+06	1.53957e+06	16846.2	55476.7	68810.6	68566.4	58197.3	51350.6	68005.6	72674.3	84986.2
9_F			[-]: 255.0121	6.07		[M-H]-: C7H8ON6S2, (2)	no peak						44166.3	39786	84800.7	136520	163740	166757	187814	216962	209407	244809	9766.08	22764.7	25363.8	24325.7	20256.9	19933.3	22098.6	19117.1	21055.5
9_G			[+]: 274.9846	6.06		[M+Na]+: C7H10O6P2, (2)	no peak						604786	558112	644415	994387	1.10677e+06	1.27116e+06	1.54864e+06	1.78434e+06	1.82794e+06	1.81421e+06	157749	190500	190341	167236	162996	165285	186493	188187	182440
9_H		CH2	[+]: 288.9640	6.06		[M+Na]+: C7H8O7P2, (3)	274.948	3.09					2.50586e+06	2.37678e+06	2.77195e+06	4.21072e+06	4.87508e+06	5.791e+06	6.67376e+06	7.44712e+06	7.23633e+06	7.24694e+06	600588	741457	730497	674169	667647	665833	705186	679722	640171
9_I			[-]: 397.0381	6.08		[M+Cl]-: C7H10O8N10, (4)	no peak					x	3291.44	2223.6	5895.01	18929.5	34940.8	45083.5	59148.8	69919.7	57821.4	78718
9_J			[-]: 504.1350	6.02		[M-H]-: C14H36O12NS2P, (11)	no peak						13106.2	11285.4	8686.59	15636.6	23149	29147.5	39329	42487.7	41041.8	51660.1
10	x		[-]: 541.1667	7.58		[M]: C23H30O13N2	> 1 peak					x					5688.32	10949.4	17699.9	24929	29841.8	37181.7
11	x		[+]: 138.0550	7.81		[M+H]+: C7H7O2N, (2)	no peak		Carboxylic acid e.g. Nicotinic acid	C6H5NO2	1	x											74516.8		105319	166381	222157	282943	352223	411329	463011
12_A	x		[-]: 143.0349	8.1		[M-H]-: C6H8O4	> 1 peak					x	37140	35690.7	28922.8	72469.5	122254	182394	263808	374638	464177	590815						14250.1	21771.3	24720.6	25803
12_B			[+]: 153.0184	8.1		[M+H]+: C7H4O4	> 1 peak					x				20865.1	47760.4	73851.4	102535	152229	197198	242197
12_C		CH2	[M+Na]+: 211.0215	8.11		[M]: C7H8O6	197.006	3.12	Carboxylic acid e..g. Dehydroascorbic acid	C6H6O6	1	x								15728.4	29095.2	39849.2
13	x	CH2	[+]: 180.1019	8.86		[M+H]+: C10H13O2N, (2)	166.086	5				x	185289	174598	150958	225876	279405	327244	393134	481109	567039	613736	118239	96812.8	119409	113083	112914	124789	129236	137870	133049
14	x		[-]: 143.0348	9.02		[M-H]-: C6H8O4	> 1 peak						32917.9	29603.9	27875.8	34789.5	41926.5	55400.9	69104.1	91693.5	108542	134137	21759.8	19505.7	20286.3	19668.4	20299	20732.1	21681	23644.4	22686.1
15_A			[M-H2O-H]-: 349.1405	9.13		[M]: C17H24O7N2	> 1 peak					x	5357.79	7738.03	6181.95	15047.7	19261.4	23065.3	28010.7	31853.7	33363.7	34669.1	40062.7	32883	39085.7	44975.2	46883.9	48686.9	48284.4	50413	50098.7
15_B			[M-H]-: 367.1504	9.14		[M]: C17H24O7N2	> 1 peak					x		12730.4	8021.64	23916.9	32373.4	38581.9	46079.6	54016.4	62858.5	65683	73926.3	61024.7	74097.6	78341.8	82302.8	88221.4	95114.4	97042.7	102005
15_C	x		[M+H]+: 369.1653	9.13		[M]: C17H24O7N2	> 1 peak					x	36634.8	52729	48041.1	83842	111022	128916	153215	174447	200034	207828	209919	166449	216304	230186	246471	244769	273795	294884	295788
16	x		[+]: 399.1758	9.23		[M+Na]+: C17H24O4N6, (3)	> 1 peak									30045.1	63060.2	85511.9	121363	148411	173942	188420			24516.8	37701.1	44134.2	53939	64186.5	73839.2	80378.7
17	x		[+]: 234.1338	9.33		[M+NH4]+: C10H16O5, [M+H]+: C10H19O5N	> 1 peak		Carboxylic acid e.g. Pantothenate (Vitamin B5)	C9H17NO5	1	x																24784.4	27010.6	40511.6	51347.7
18_A	x		[M-H]-: 365.1352	9.59		[M]: C17H22O7N2	> 1 peak						15975.4	14765.9	12343.6	26637.7	37640.9	48226.5	58095	70459.7	76945.8	88342.9				4066.12	8412.56	10455.2	12577.1	13339.5	15472.6
18_B			[M+H]+: 367.1501	9.59		[M]: C17H22O7N2	> 1 peak					x				8940.99	19869.9	35241	38052.8	48425	54646.1	70013.1							6927.53		8540.59
19_A		CH2	[M-H]-: 303.1460	10.15		[M]: C15H20O3N4, (2)	289.13	8.35				x	10464.4	10082.4	11387.4	19219.6	25494.9	31870.5	41476.2	48670.8	54735.4	61116.1	10959.8		12538.4	17940.3	23929.3	29946.6	36207.6	40449.3	45654.9
19_B	x		[M+H]+: 305.1605	10.15		[M]: C15H20O3N4, (2)	> 1 peak						30666.3	29534.2	18306	36528.2	57372.8	68306.8	95970.9	125995	158656	182078	21968.9		21816.5	37502.1	52537.5	70834.9	97326.6	113727	133087
19_C			[M-H]-: 367.1510	10.11		[M]: C17H24O7N2	> 1 peak					x				13858.8	17601.1	18128	23812.9	28545.1	30145.8	35114.3	42589.7	33422.6	45662.4	47202.3	48849.9	54374.9	61167.7	60628.2	61280.9
19_D			[M+H]+: 369.1653	10.11		[M]: C17H24O7N2	> 1 peak					x	23244.5	36035.4	24932.2	53388.2	73430.2	90416.5	98355.3	109594	125952	130800	142764	113703	151975	164107	163969	172043	180692	191774	192954
20_A	x		[M-H]-: 365.1351	10.36		[M]: C17H22O7N2	> 1 peak						31250.6	37275.7	33025.6	64079	93871.7	117436	156704	195308	212808	258558	6511.1	1563.77	9475.21	22393.2	32606.1	43793.9	53394	63830	71025
20_B			[M+H]+: 367.1497	10.35		[M]: C17H22O7N2	> 1 peak					x	122649	149646	116930	243358	358144	457455	575138	726852	835429	975087	28457.6		36146.5	86133.6	142064	186517	232689	273064	304386
21	x		[-]: 541.1668	10.73		[M-H]-: C23H30O13N2, (13)	> 1 peak					x	9640.55	16532.8	15254.9	27559.8	36723.7	41766.4	50521.2	53970.3	56181.7	58086.8
22	x		[-]: 541.1666	10.95		[M-H]-: C23H30O13N2, (13)	> 1 peak					x	19792.9	35281.8	25813	65191.6	93337.9	117415	134146	150588	153904	156245
23	x		[+]: 198.1124	11.34	coniferyl alcohol	[M+NH4]+: C10H12O3	> 1 peak						68677.1	77997.4	55635.8	94905.7	129974	160338	212204	261368	298544	336274	10002.1		11648.4	17468.1	23769	32499.1	36701.4	41937.7	46952.8
24	x		[+]: 267.1203	12.93		[M+Na]+: C12H20O5	no peak					x					20628		33218.5	37147	51277.5	67822.2
25	x		[-]: 465.2332	13.67		[M+FA-H]-: C20H36O9, (6)	> 1 peak					x								44314.4	64104.1	88024.4
26	x		[-]: 527.1873	14.34		[M-H]-: C23H32O12N2, (11)	> 1 peak																		13395	32665	38834.1	47163.5	49115.1	53735.5	59776.2
27	x		[-]: 753.2617	14.57		[M-H]-: C36H42O14N4, (25)	no peak					x					3909.24	6640.04	8262.33	7392.01	8101.67	11618.6	10132.9	5484.6	13287.8	27701.3	32206.1	39574.5	44852.9	47060.7	51718.3
28	x		[+]: 747.2841	15.4		[M]: C36H44O12N4, (3)	no peak						34205.7	39155.4	51685	132891	168566	166120	174549	174759	158360	146609			19246.5	73966.9		66916	85561.9	77464.1	88235.9
29_A	x		[M-H]-: 737.3043	15.47		[M]: C36H50O16, (3)	no peak					x		7275.82	4670.09	9111.47	6514.49	4190.92	4436.41				100404	68072.7	160881	195463	189398	192158	192782	185492	175842
29_B			[M+H]+: 739.3176	15.46		[M]: C36H50O16, (3)	no peak					x											84615.8	25198.1	111288	139618	147320	161387	169777	167909	156049
30	x		[-]: 572.2254	15.56		[M-H]-: C28H35O10N3, (10)	> 1 peak						54086.5	64482.6	55292	69655.6	55336	45500.1	31095	23377.8	16751	9969.34	67394.8	54274.7	54534.4	46238.1	37337.2	28573.9	21304.9	13258.1	14448.3
31	x		[-]: 365.1351	15.62		[M-H]-: C17H22O7N2, (3)	> 1 peak					x					6702.16	9078.92	12973.3	18651.8	23326.4	29901.9
32	x		[-]: 527.1877	15.84		[M-H]-: C23H32O12N2, (10)	> 1 peak								2171.48	3031.21	5511.04	6699.51	5755.78	11036	10183.6	12887.3	7354.49	5881.67	15377.2	22003.5	25546	28555.3	34695.1	36779.7	39545.3
33_A	x		[-]: 461.2386	15.87		[M-H]-: C22H38O10, (5)	> 1 peak					x	20699	14278.5	12434.2	21975.1	30784.7	37448.5	44971.3	53632.3	58464.3	69926				9696.75			11843.4
33_B			[-]: 507.244	15.86		[M+FA-H]-: C22H38O10, (8)	> 1 peak					x	24284.1	18348.1	17403.6	28772.8	44538.7	59419.1	71347.6	82949	96910.9	118478
33_C			[M+Na]+: 529.2256	15.87		[M]: C23H38O12	> 1 peak					x				13520.5	22191	26950.2	33624.6	44427.9	46587	53151.2
33_D			[-]: 573.2159	15.88		[M-H]-: C23H30O8N10, (19)	> 1 peak					x					5692.16	3824.4	7255.14	11132.1	11501.5	13500.7
34	x		[-]: 869.3465	16.26		[M-H]-: C42H54O16N4, (44)	> 1 peak						227355	292220	242002	289605	264694	221302	182866	149812	116871	93269.9	290271	247816	250319	218355	207243	176847	155069	132623	113803
35_A			[+]: 568.2285	16.36		[M+H]+: C29H33O9N3, (5)	no peak						295419	339191	287042	359412	346545	284688	242453	191290	154358	116744	325894	263704	277966	228550	219550	167878	148373	130247	115921
35_B	x		[M-H]-: 723.2886	16.36		[M]: C36H44O12N4, (4)	> 1 peak						680417	796309	668501	822316	691845	595363	471720	390086	297427	238916	759597	638601	626341	505836	450568	368429	324848	272045	232692
35_C			[M+H]+: 725.3022	16.36		[M]: C36H44O12N4, (3)	> 1 peak						170515	201718	169757	209228	190005	161659	123918	108480	90463.6	61658.7	186472	163650	164809	134472	117710	95846.8	88965.5	80180.1	67903.4
35_D			[M+Na]+: 747.2844	16.35		[M]: C36H44O12N4, (3)	no peak						100521	126262	184853	248815	227438	153075	127646	109938	89873.3	68089	124267	182645	204118	162934	121101	86439.2	84882.5	66720	54706.3
36	x		[+]: 519.2415	16.83		[M+Na]+: C22H40O12, (10)	> 1 peak									16238											26513.5	37024.3	52819.3	65717.2	71236.1
37	x	CH2	[-]: 467.1012	17.03		[M+Cl]-: C21H12N12, (8)	453.086	14.12				x													1659.73	4545.44	6158.52	12789.4	14944.3	20941.2	26278.6
38	x		[-]: 707.2937	17.23		[M]: C36H44O11N4, (4)	> 1 peak						58970.4	72682.8	61863.7	96805.6	100544	90953.4	82652.4	75842	57250.4	49580.2	96378.5	54972.9	91520.2	85950.2	74789.7	67065.9	56201.1	51398.6	44159.1
39_A			[-]: 489.2335	17.42		[M+FA-H]-: C22H36O9, (4)	> 1 peak						20953.1	17439.2	14543.5	26947.5	37287.3	51091.5	62941.6	74753.5	85905.3	97521.4	8965.75	5361.26				6826.68	5315.99
39_B			[+]: 582.2078	17.39		[M+H]+: C29H31O10N3, (6)	no peak						220732	269254	232741	275548	262831	225413	183674	145282	113401	91762.7	256644	214552	233259	194040	178828	158240	127718	109353	95270.9
39_C	x		[M-H]-: 737.2678	17.4		[M]: C36H42O13N4, (4)	> 1 peak						349858	415859	317012	371440	344459	299512	236550	198515	160652	127639	396331	312571	303360	253750	233814	197255	172182	147808	131400
40_A			[-]: 401.1350	17.88		[M-H]-: C20H22O7N2, (3)	> 1 peak							4553.78	9636.64		8392.52	10116.7	12193.2	12099.4	14824.1	15954.8	20825.2	17632.1	43681.4	58995.1	61172.5	68251.9	80716.7	91878.8	96260.1
40_B			[+]: 552.2336	17.9		[M+H]+: C29H33O8N3, (4)	> 1 peak						554549	664089	521420	647388	589162	515834	419005	339485	283870	217191	644865	519285	512806	430852	403711	338928	296736	255137	202411
40_C			[M-H]-: 707.2935	17.91		[M]: C36H44O11N4, (4)	> 1 peak						984550	1.16892e+06	938158	1.16539e+06	1.05317e+06	917922	793253	654354	549946	435908	1.10293e+06	900467	839498	721869	643273	539792	458861	401597	327146
40_D	x		[M+H]+: 709.3071	17.9		[M]: C36H44O11N4, (3)	> 1 peak						483421	568491	456514	595105	562346	523557	475248	427844	373547	304295	503591	417702	423988	360644	322986	285257	255731	220349	177252
40_E			[M+Na]+: 731.2891	17.88		[M]: C36H44O11N4, (10)	> 1 peak						265761	309580	494771	725857	667229	586984	531294	486481	441128	367809	278848	443695	507336	426784	344417	276272	250475	211496	168816
41	x		[+]: 209.0811	18.4	carboxylic acid e.g.: 3-(4-Hydroxy-3-methoxyphenyl)-2-propenoic acid;Derivative: Methylester; or aldehyde e.g. sinapaldehyde, or coumarin e.g. 6-methoxymellein	[M+H]+: C11H12O4	> 1 peak		carboxylic acid e.g. 3-(4-Hydroxy-3-methoxyphenyl)-2-propenoic acid; or Aldehyde e.g. 5-Hydroxyconiferaldehyde	C10H10O4	4	x											65319.3			83836.7	98236.4	112992	141567	167680	165605
42_A			[+]: 425.2140	18.7		[M+Na]+: C20H34O8, (6)	> 1 peak					x					75340.4	94222.5	112208	135970	172402	187495
42_B			[-]: 447.2233	18.7		[M+FA-H]-: C20H34O8, (5)	> 1 peak					x					29377.8	34058.3	44985.1	52772.1	63713.3	77311.3
42_C	x		[-]: 489.2337	18.68		[M+FA-H]-: C22H36O9, (4)	> 1 peak						14153.5	10494.1	10417.4	14507.9	18631.4	23550.8	29093.7	29634.6	38400.3	40331.8	6831.64	6182.66	7114.47	8693.66	8812.09	5720.6	7367.64	8087.79	8319.73
43_A			[M+Na]+: 493.2039	18.76		[M]: C23H34O10	> 1 peak					x							6683.76	8115.18	10125.1	18618.2	22017.4	12982.4	48211.1	81154.3	84150.9	101703	120852	135975	149205
43_B	x		[M-H]-: 705.2776	18.8		[M]: C36H42O11N4, (3)	> 1 peak						12777.2	24829.8	17780.9	41532.4	54675.9	55109.6	53208.5	48438	39139.5	34550.4	17000.8	9356.54	21419.4	27946.6	31475	33977.2	34873.2	33271.5	32249.2
44	x		[-]: 701.2082	19.16		[M-H]-: C34H38O16, (20)	> 1 peak					x									4047.55	4782.16			3659.67	9794.03	11694.5	14618.4	18142.1	21288.1	22583.2
45	x		[-]: 465.1795	19.18		[M+Cl]-: C20H22N12, (8)	no peak						45696.3	42034.2	35113.1	59562.5	76430.1	91304.7	104992	114751	125947	128211
46	x		[+]: 425.2140	19.34		[M+Na]+: C20H34O8, (6)	> 1 peak					x						38039.5	57365.5	69943.3	75622.6	97139
47	x		[-]: 655.3539	19.45		[M-H]-: C30H56O15, (17)	> 1 peak					x							4388.06	5086.24	8469.02	12185.4
48	x		[+]: 495.2195	19.99		[M+Na]+: C23H36O10, (8)	> 1 peak					x											32817.4	28418.2	63661.3	90794.5	100962	118122	140878	151549	165992
49	x		[-]: 465.1793	20.01		[M+Cl]-: C20H22N12, (8)	no peak					x						6726.6	8483.8	11462.3	11715.4	14465.9
50	x		[-]: 465.1798	20.39		[M-H]-: C20H34O10S, (8)	no peak					x	30672.7	29760.6	22932.8	32814.1	33073.3	32350.7	33995.6	33177.1	36356.9	36413.5
51	x		[+]: 263.1616	20.66		[M+Na]+: C14H24O3	> 1 peak					x						20188.9		26114.7	35245.6	39344.3
52	x		[-]: 347.1244	20.69		[M-H]-: C17H20O6N2, (2)	> 1 peak					x															11507.5	13110.2	17718.1	19138.8	22304.8
53_A			[+]: 211.1328	20.93		[M+H]+: C12H18O3	> 1 peak						54926.3	62267.6	46420.9	91058.9	165687	239793	317531	390436	481043	555623							24634.4		25026.9
53_B	x		[+]: 251.1253	20.94		[M+Na]+: C12H20O4	> 1 peak						139691	142857		167617	232786	294958	309762	368181	379207	442208	144996		118786	112086	230200	217829	233128	227082	223039
53_C			[+]: 409.2196	20.94		[M+Na]+: C20H34O7, (2)	> 1 peak					x				42267	63216.7	62709.2	78827.8	100313	120194	135952
53_D			[-]: 431.2282	20.91		[M+FA-H]-: C20H34O7, (4)	> 1 peak					x	44265.7	44581.2	38150.6	72740.6	105335	142006	184420	227547	279330	324706
54_A			[+]: 409.2196	21.22		[M+Na]+: C20H34O7, (1)	> 1 peak					x						24191.4	34967.2	44208.7	55131.4	63627.2
54_B			[-]: 427.2330	21.29		[M-H]-: C22H36O8, (3)	> 1 peak						30412.7	30599.6	22794.2	42068.7	60967.6	74459	92550.7	110301	132836	158142	2965.86			5743.45	6858.95	6216.93	5787.51	7378.67	8541.87
54_C			[-]: 431.2282	21.28		[M+FA-H]-: C20H34O7, (4)	> 1 peak						56898.6	54160.5	37725.5	78488.6	117136	145509	186392	241786	285731	347896
54_D	x		[-]: 473.2390	21.29		[M+FA-H]-: C22H36O8, (6)	> 1 peak						515216	472896	376876	759369	1.1113e+06	1.46308e+06	1.7627e+06	2.09591e+06	2.34405e+06	2.68265e+06	12635.5	12012.1	9591.7	12986.7	13402.8	15238.2	15779.9	17512.5	20842.3
54_E			[+]: 495.2196	21.3		[M+Na]+: C23H36O10, (8)	> 1 peak						165751	165555	201807	411300	528015	568238	653382	782050	883198	965093						14051.3		20389.7	15625.3
55	x		[-]: 589.2859	21.5		[M-H]-: C28H46O13, (9)	> 1 peak						12187.6	10553.8	6713.13	14323.4	18685.5	25533	30067.8	34062.9	41476.9	42574.2		3190.41
56_A			[-]: 473.2390	21.81		[M+FA-H]-: C22H36O8, (6)	> 1 peak					x	95736.1	83382	65452.3	146746	220158	303268	387576	477713	570489	666728
56_B			[M+NH4]+: 490.2641	21.8		[M]: C23H36O10	> 1 peak					x	75030.1	66454.4	29561.2	56436.1	100922	152111	217246	276620	324141	382599
56_C	x		[M+H]+, [M+Na]+: 495.2196	21.81		[M]: C23H36O10, (5)	> 1 peak						152649	141437	146569	303190	420188	472892	592405	767404	895538	1.00014e+06	13413				11835
56_D			[-]: 539.2105	21.81		[M-H]-: C23H28O6N10, (11)	> 1 peak					x	16800.6	14386.4	15534.9	31687.6	41172.3	48964.5	62294	76979.9	91117.3	105250
56_E			[-]: 607.1978	21.82		[M+Br]+: C23H44O13, (23)	> 1 peak					x	1748.03	1754.57	5157.94	12722.8	15448.6	18377.3	21135.5	25319.6	27479.4	31865.4
56_F			[-]: 675.1852	21.82		[M-H]-: C23H32O16N8, (51)	> 1 peak					x				3834.48	4707.82	5460.52	7362.31	8954.2	8701.16	10678.6
57	x		[-]: 639.359	22.17		[M]: C30H56O14, (3)	> 1 peak					x	7212.39	6254.96	4995.12	12849.6	18866.8	25350.9	32912.6	41400.4	52991	56218.5		2435.11			3740.04			1876.5
58_A	x		[M+Na]+: 409.2193	22.25		[M]: C20H34O7	> 1 peak					x	111143	104775	158523	308900	389879	406366	483204	577632	665063	726947							12106.8
58_B			[M+K]+: 425.1934	22.26		[M]: C20H34O7	> 1 peak					x						22434.6	28048.1	39574.4	41384.7	47838.5
58_C			[-]: 431.2283	22.24		[M+FA-H]-: C20H34O7, (4)	> 1 peak					x	103948	96884.1	79319.6	162718	229628	272104	337102	403935	476344	521575
59_A			[-]: 427.2334	22.41		[M-H]-: C22H36O8, (3)	> 1 peak						29326.3	25455.8	19951.1	35119.9	45507.6	55766.9	68077	88957.5	100357	112751				3603.12
59_B	x		[-]: 473.2390	22.41		[M+FA-H]-: C22H36O8, (6)	> 1 peak						630799	572743	464725	906592	1.26592e+06	1.47328e+06	1.77292e+06	2.03103e+06	2.23321e+06	2.35857e+06	18627.1	15941.2	18406.7	19581	18306.1	18369.6	21238.8	22668.2	23966.7
59_C			[M+NH4]+: 490.2642	22.42		[M]: C23H36O10	> 1 peak					x	157893	146647	67136.7	114254	178019	278874	363475	461048	539172	582938
59_D			[M+H]+, [M+Na]+: 495.2196	22.41		[M]: C23H36O10, (5)	> 1 peak						653800	599779	564941	1.13335e+06	1.4341e+06	1.71166e+06	1.87892e+06	2.29691e+06	2.54146e+06	2.62964e+06	9549.35	10603.9	16082.7		14651.2	12144.1		14444.5	16961.4
59_E			[M+2Na-H]+, [M+Na]+: 517.2021	22.42		[M]: C23H36O10, (4)	> 1 peak					x			38830	76882	78865.1	55686.1	49692.4	58571.8	62435.3	68986.3
59_F			[-]: 539.2108	22.41		[M-H]-: C23H28O6N10, (12)	> 1 peak						37965	35474.9	42338.1	79315.7	102657	101192	123498	141783	158058	166146
59_G			[-]: 607.1983	22.41		[M+Br]+: C23H44O13, (22)	> 1 peak					x	12845.8	10739	18098.3	33920.2	40673.5	41328.7	44493.7	48627.7	51978.8	56307
60	x		[+]: 409.2193	22.71		[M+Na]+: C20H34O7	> 1 peak					x		15301.8	33359.6	61243.4	70054	69311.8	87831.6	89876.9	119733	128199		17721.6	13014.5
61_A			[-]: 473.2390	22.92		[M+FA-H]-: C22H36O8, (6)	> 1 peak						154555	154943	120129	237702	322782	393742	480043	544930	615187	667642	10368	7719.37	10394.5	8844.03	6767.4	9213.52	11001.5	13327	10953.5
61_B			[M+Na]+: 495.2196	22.92		[M]: C23H36O10	> 1 peak						204008	194711	175369	335845	421186	499006	577772	673829	730018	784753
61_C			[M-H]-: 539.1558	22.84		[M]: C28H28O11	> 1 peak		Flavonoid e.g. Viscutin 1	C27H26O11	1	x	66918.6	70208.4	68585.5	85087	96377.7	99284.4	110737	118186	128308	143235	460040	363470	535797	660602	711346	756288	805405	832182	871848
61_D	x		[M+H]+: 541.1699	22.84		[M]: C28H28O11	> 1 peak		Flavonoid e.g. Viscutin 1	C27H26O11	1	x	83255.1	78612.1	62818.7	71931.1	88081.8	107372	122643	137368	144124	157655	520699	330101	458660	592826	700360	769045	823196	911419	901605
61_E			[M+Na]+: 563.1520	22.84		[M]: C28H28O11	> 1 peak		Flavonoid e.g. Viscutin 1	C27H26O11	1	x	38615.9	37480.9	74022.1	102187	96497.4	92249.1	95376.6	110988	117549	128075	287275	405309	585942	687918	624027	614206	686217	750868	744598
61_F			[M-H]-: 585.1612	22.85		[M]: C28H29ON8P3, (2)	> 1 peak					x	2627.85	3262.94		2811.44	3639.06	4134.93	7929.63	8773.46	10863.8	13436	40621.4	31946.2	45836.6	54709.7	55180.8	64287.7	74709	84814.4	92768
61_G			[-]: 602.1512	22.84		[M-H]-: C28H29O14N, (14)	> 1 peak					x											38421.4	7274.09	14237.6	21868	31558	37465.2	40307.8	45060.5	48374.6
61_H			[M+Na-2H]--: 607.1430	22.84		[M]: C28H29ON8P3, (2)	> 1 peak					x										3953.2	21078	23682.7	35034.2	42740.2	40576.7	40765.1	43485.7	46641.6	46952.3
62	x		[+]: 661.2500	23.62		[M+H]+: C36H43O4N2P3, (5)	> 1 peak					x											84985.2	339480
63	x		[+]: 661.2500	24.03		[M+H]+: C36H43O4N2P3, (5)	> 1 peak					x											278215	385237	238823	155040	104452	72661.9	61929.2	47098.6	30263.3
64_A	x		[M-H]-: 581.1662	24.14	Flavonoid e.g. Epicatechin 3-O- (2-trans-cinnamoyl-beta-D-allopyranoside)	[M]: C30H30O12	> 1 peak		Flavonoid e.g. Viscutin 2	C29H28O12	3	x		2913.22		4412.9							15748.7	17934.8	19822.2	23657.7			23742.1	24764.1	25788.8
64_B			[M+Na]+: 605.1625	24.15	Flavonoid e.g. Epicatechin 3-O- (2-trans-cinnamoyl-beta-D-allopyranoside)	[M]: C30H30O12	> 1 peak		Flavonoid e.g. Viscutin 2	C29H28O12	3	x											31460.6	29210.2	69031.8	42335.2		34617	46276.5	38626.3	49822.5
65_A			[M+H]+: 213.1485	24.34		[M]: C12H20O3	> 1 peak						3.10736e+06	3.08441e+06	2.38257e+06	2.47717e+06	2.57443e+06	2.77858e+06	2.92464e+06	3.23775e+06	3.32961e+06	3.41621e+06	3.35936e+06	2.34924e+06	2.49404e+06	2.61399e+06	2.83611e+06	3.03876e+06	3.44484e+06	3.63153e+06	3.85057e+06
65_B	x		[M+Na]+: 235.1303	24.35		[M]: C12H20O3	> 1 peak						1.10438e+06	1.14086e+06	1.73463e+06	2.03002e+06	1.90623e+06	1.60751e+06	1.55159e+06	1.69603e+06	1.7467e+06	1.79306e+06	1.30039e+06	1.67633e+06	2.10367e+06	2.01721e+06	1.73074e+06	1.64186e+06	1.84402e+06	1.91148e+06	2.0108e+06
65_C			[M-H]-: 581.1662	24.38	Flavonoid e.g. Epicatechin 3-O- (2-trans-cinnamoyl-beta-D-allopyranoside)	[M]: C30H30O12	> 1 peak		Flavonoid e.g. Viscutin 2	C29H28O12	3	x	11373.1	10104.3	10361.9	13972.4	15114.5	14709.4	17053.2	18131.8	20941.5	22255.7	69864.4	65907.9	83475.2	90676	87741.6	98465.7	102645	105791	109342
65_D			[M+H]+: 583.1804	24.37	Flavonoid e.g. Epicatechin 3-O- (2-trans-cinnamoyl-beta-D-allopyranoside)	[M]: C30H30O12	> 1 peak		Flavonoid e.g. Viscutin 2	C29H28O12	3	x	7516.98						14183.5	15106	19955.9	18302.8	95835.6	64486.4	76478.1	94387	120039	118970	135468	145350	149873
65_E			[M+Na]+: 605.1624	24.38	Flavonoid e.g. Epicatechin 3-O- (2-trans-cinnamoyl-beta-D-allopyranoside)	[M]: C30H30O12	> 1 peak		Flavonoid e.g. Viscutin 2	C29H28O12	3	x									11610.9	13387.8	54757.9	84807.7	109548	124540	112522	113764	135587	136709	137743
65_F			[+]: 675.2655	24.55		[M+H]+: C36H34O6N8, (8)	> 1 peak					x											1.06116e+06	994743	1.13926e+06	855910	773362	653152	622061	573505	481756
66_A			[+]: 247.1667	24.81		[M+Na]+: C14H24O2	> 1 peak					x	49432.5	41600.6		40938.8	65279.9	73134.7	85533	107604	125672	139415	38379.6						19398.1
66_B			[M-H]-: 341.2331	24.87		[M]: C19H34O5	> 1 peak						173745	165720	156159	157796	162004	165417	168568	173702	187194	185463	55213.1	48761.1	51479.9	62435.7	63634.2	68863.8	81590.2	89410.1	94493.9
66_C	x		[M+Na]+: 365.2296	24.88		[M]: C19H34O5	> 1 peak						131545	127730	143879	170784	160567	144834	144111	159606	166922	167022	51614.1	54312.7	72034.3	74722.1	63188.2	64718.9	83916.4	88666.3	94821.7
67	x		[+]: 423.2348	25.08		[M+Na]+: C21H36O7, (5)	> 1 peak					x	31970.7	34173.3	41893.2	62084.3	78819	73763.9	75888	93041	103022	103384	27980.4	30239.7	31089	28848.6	26524.8	22575.9			23558.4
68_A	x		[M-H]-: 341.233	25.32		[M]: C19H34O5	> 1 peak						53402.2	53698.3	48068.4	53891.5	49785	48141.1	50433.3	53509.7	54985.2	58393.8	12072.9	10677.1	14652	14885.7	16239.6	20108.4	21022.7	28844	31482.4
68_B			[M+Na]+: 365.2296	25.32		[M]: C19H34O5	> 1 peak						39032.4	41325.1	40701.4	39876.5	36586.6	37859.9	35572.6	47426.7		40868.1
69	x		[+]: 423.2349	25.48		[M+Na]+: C21H36O7, (5)	> 1 peak					x					18145.5	20620.9		20948.6	24286.2	30847.3			23897	25448.3	35806.4	42031.8	52024.4	57148	65918.1
70	x		[+]: 383.2193	25.57		[M+Na]+: C22H32O4	> 1 peak					x			17819.2	25824.5	28595.3	31582.6	36190.8	46035.1	46490.4	56079.5
71_A		CH2	[M-H]-: 325.2019	26.61		[M]: C18H30O5	311.186	24.85					32835.2	35238	33744.6	41402.6	45172.8	43651.7	44854.4	50474.3	58027	60435.9	155027	68383.2	150454	214519	282184	342563	455485	576178	699982
71_B	x	CH2	[M+Na]+: 349.1982	26.61		[M]: C18H30O5	335.183	24.86					80608.9	87590.2	93252.1	130228	125875	133646	128150	141912	145955	160226	358932	261617	491171	716686	850418	1.02725e+06	1.31538e+06	1.59863e+06	1.77914e+06
72	x		[-]: 323.2227	27.71		[M-H]-: C19H32O4	> 1 peak		Fatty acid e.g. 9(S)-HPOT	C18H30O4	1	x	131430	126417	111941	123317	123817	116604	116430	126599	136828	139055		30719.5	37068.3	33748.9	37509.2	37625.3	38611.3	40528.9	41716.2
73_A			[M+Na]+: 665.2215	29.07		[M]: C36H41O3N2P3, (2)	> 1 peak					x											67514.3	104461	32628.8
73_B	x		[-]: 687.2312	29.07		[M-H]-: C36H32O7N8, (15)	no peak					x											164102	257561	96508	31810.8
74	x		[-]: 621.2721	29.68		[M-H]-: C36H38O6N4, (6)	no peak					x											56953.7	147635
75_A			[+]: 291.2318	29.93		[M+H]+: C19H30O2	> 1 peak						137593	123959	78815.8	92132.4	126588	162552	208316	233733	246054	259844	185083	106577	112128	143702	250328	345489	429898	549837	653651
75_B	x		[+]: 331.224	29.93		[M+Na]+: C19H32O3	> 1 peak						123555	115738	150276	195836	216499	222699	247062	288292	301060	328461	157290	176148	218367	279248	314725	409203	560219	705492	873967
76	x		[+]: 379.2839	30.63		[M+H]+: C23H38O4	> 1 peak						1.21252e+06	1.05746e+06	630210	1.23628e+06	1.74903e+06	2.2193e+06	2.36405e+06	2.37887e+06	2.17501e+06	1.76215e+06								135589	210447
77	x		[+]: 671.4276	30.92		[M+Na]+: C41H60O6, (3)	> 1 peak						135359	157440	172381	218263	225950	218613	217740	209098	197143	179666		9716.66
78	x		[+]: 941.5072	31.18		[M+Na]+: C46H78O18, (30)	> 1 peak						28303.9			33119.6	44728.3	43332.3	57205	71955.7	81350.7	99462.9	13343.9		19141.7	49142.2	67007.8	87851.7	119331	154311	180814
79_A	x		[+]: 779.4543	31.64		[M+Na]+: C40H68O13, (12)	> 1 peak						271203	159198	142336	212760	258152	293837	346441	381873	441139	456379	211451	118096	211666	327467	442408	525340	667657	797727	865888
79_B			[-]: 801.4637	31.65		[M+FA-H]-: C40H68O13, (22)	> 1 peak					x	50815.4	22102.9	16639.3	38765.1	51718.3	66082.2	71433.7	80520.3	90805.6	103773	30042.6	10918.4	36912.4	60075.5	82246.1	103777	118848	150714	167374
80	x		[+]: 659.2468	31.99		[M]: C36H36O7N4, (3)	no peak					x														163107	180612	212353	239880	279475	302464
81	x		[+]: 403.2817	32.19		[M+Na]+: C23H40O4	> 1 peak						407034	374250	471337	192562	102465	53505.3	26220.7	25290.1	36022	28748.4	2.22961e+06	1.90568e+06	3.25197e+06	4.1852e+06	4.55554e+06	4.73586e+06	5.32217e+06	5.44497e+06	5.19063e+06
82_A			[+]: 615.4403	32.35		[M+H]+: C41H58O4	> 1 peak						171031	236811	166851	100979	74487.5	74459.5	45714.8	42489.7	35549.7	28774.2	199849	127799	66584.6	73877.6	165325	52289	105646	68746.8	43915.4
82_B			[-]: 785.4688	32.08		[M+FA-H]-: C40H68O12, (18)	> 1 peak					x					102987	178783	182933	170565	182007	196543	92983.2		134729	166317	180857	173125	180610	180158	193936
82_C	x		[M+Na]+, [M+CH3OH+H]+: 795.4858	32.08		[M]: C40H71ON8P3, (10)	> 1 peak						536616	456496	488823	745223	875318	990461	1.10127e+06	1.13628e+06	1.20141e+06	1.27107e+06	822684	569946	1.03085e+06	1.24602e+06	1.14022e+06	1.25265e+06	1.30006e+06	1.36984e+06	1.34201e+06
82_D		CH2	[-]: 817.4945	32.08		[M+Na-2H]-: C40H76O15, (26)	803.479	31.41				x	35919.7	23455			32867.2	60450.4	67885.3	76475.8	82433	91725.2	46102.3		33684.2	42665.5	49769.6	62052.6	63584.7	68723.4	69050.2
82_E		CH2	[+]: 861.5325	32.37		[M+Na]+: C46H78O13, (14)	847.517	31.92					140464	209033	192230	196119	190792	188823	186587	214546	246151	290371	148552	127931	154967	173158	184761	195031	207386	217952	215357
82_F		CH2	[-]: 883.542	32.39		[M+FA-H]-: C46H78O13, (24)	869.526	31.82					37974	55664.2	69663.1	59866.3	54047.6	51288.9	46508.5	47907.3	61561	75545.4	41346.7	43272.7	43056	41645.6	41258.4	40589.1	43981.3	49605.7	55655.7
83_A			[M+H]+: 293.2473	33.18		[M]: C19H32O2	> 1 peak		Fatty acid e.g. alpha-linolenic-acid	C18H30O2	4		313851	446088	403690	317081	303417	234879	254956	257898	251707	231556	1.44912e+06	1.27125e+06	1.2724e+06	1.26416e+06	1.31645e+06	1.2268e+06	1.22987e+06	1.2973e+06	1.35348e+06
83_B	x		[M+Na]+: 315.2293	33.18		[M]: C19H32O2	> 1 peak		Fatty acid e.g. alpha-linolenic-acid	C18H30O2	4		871193	1.27016e+06	1.93638e+06	1.79851e+06	1.49201e+06	1.13876e+06	1.05514e+06	1.02263e+06	965093	927094	4.00621e+06	5.81954e+06	6.62067e+06	6.62015e+06	5.65219e+06	4.93645e+06	4.8992e+06	5.1065e+06	5.19938e+06
84_A		CH2	[M-H]-: 619.256	33.1		[M]: C36H36O6N4, (3)	605.24	32.39				x	359681	440824	584520	598532	521193	374610	363681	372281	384145	396941	877544	1.32893e+06	724965	380453	194996	142933	133739	121583	120414
84_B	x	CH2	[M+H]+: 621.2703	33.09		[M]: C36H36O6N4, (3)	607.255	32.35				x	2.83265e+06	3.12016e+06	1.92428e+06	1.83685e+06	1.79828e+06	1.99145e+06	1.99721e+06	2.06306e+06	1.98104e+06	1.89132e+06	6.14654e+06	4.58317e+06	2.06817e+06	1.10343e+06	848177	664266	609212	566322	546687
84_C			[+]: 637.4224	33.1		[M+Na]+: C41H58O4	> 1 peak		Carotenoid e.g. Capsorubin	C40H56O4	4		124581	265098	356005	135266	47746.3	27148	14299.6		16671.8	15387	163163	191199	175726	159938	135923	112732	101281	91268	78607.4
84_D		CH2	[M+Na]+: 643.2521	33.1		[M]: C36H36O6N4, (3)	629.236	32.33				x	2.05755e+06	2.06497e+06	2.47194e+06	2.62294e+06	2.37615e+06	2.12688e+06	2.06435e+06	2.17524e+06	2.0963e+06	1.97561e+06	3.9191e+06	5.95395e+06	2.68895e+06	1.36656e+06	798672	598372	556606	507853	468415
84_E			[M+K]+: 659.2266	33.09		[M]: C36H36O6N4, (3)	no peak					x	30244.7	33851.5	23720.5	25503.5	32880.1	51443.9	51795.3	49914.6	47471.4	45905.6	86894.1	75322.2	17451.1
85_A			[M-H]-: 621.2713	33.42		[M]: C36H36O6N4, (3)	> 1 peak					x											12357.3	11964	60600.9	163071	175554	212075	252650	301956	347202
85_B	x		[M+H]+: 623.2858	33.41		[M]: C36H36O6N4, (3)	> 1 peak					x											427948	150260	804849	2.34278e+06	3.44435e+06	4.61779e+06	5.85091e+06	6.78677e+06	7.49029e+06
85_C			[M+Na]+: 645.2675	33.42		[M]: C36H36O6N4, (3)	no peak					x													83179.5	281114	355709	502432	598407	615939	596138
86	x		[+]: 639.2806	33.79		[M]: C36H38O7N4, (3)	> 1 peak		Pheophorbide e.g.: 152-Hydroxylactone pheophorbide a	C35H36N4O7	1	x										23836.2				471794	730625	1.00399e+06	1.33335e+06	1.67991e+06	1.87817e+06
87_A		CH2	[M-H]-: 605.2768	34.47		[M]: C36H38O5N4, (3)	591.261	33.88				x	251559	428621	553166	437096	301654	205259	190342	196366	189030	187873	1.48426e+06	1.56069e+06	1.2026e+06	1.01982e+06	752939	713532	818368	823030	808047
87_B	x	CH2	[M+H]+: 607.2911	34.47		[M]: C36H38O5N4, (3)	593.276	33.85					1.11453e+07	1.96111e+07	1.53023e+07	9.40981e+06	6.84574e+06	5.53305e+06	5.27915e+06	5.4714e+06	5.47704e+06	5.25142e+06	8.04035e+07	5.85602e+07	3.62112e+07	3.09262e+07	2.99378e+07	2.92046e+07	3.18612e+07	3.19288e+07	3.0158e+07
87_C			[M+K]+: 645.2471	34.45		[M]: C36H38O5N4, (3)	> 1 peak					x		19025	32592.4	19894.2		10440.1					196203	184561	119530	98293.6	140394	162061	143076	114137	82227.8
87_D		CH2	[-]: 673.2641	34.47		[M+Na-2H]-: C36H44O11, (9)	659.248	33.94				x	53720.2	95333.9	130014	95848.3	64468.1	44033.5	40523.2	42836.8	38081.7	33521.2	308292	390325	295533	245186	179888	170783	192719	190166	185581
88	x		[-]: 635.2514	34.59		[M-H]-: C36H36O7N4, (8)	no peak					x												138973
		Color code:	Color	Abundance levels
				not present
				<103
				103 - 104
				104 - 105
				105 - 106
				106 - 107
				107 - 108
